# Supplementary material for: NADPH Oxidase-Dependent Production of Reactive Oxygen Species Induces Endoplasmatic Reticulum Stress in Neutrophil-Like HL60 Cells
Source: PLoS One. 2015 Feb 10;10(2):e0116410. doi: 10.1371/journal.pone.0116410 (PMC4323339; doi:10.1371/journal.pone.0116410)
Supplement: S8 Fig — (ZIP) [file pone.0116410.s008.zip]

Archive with 7 entries (6 files):
- Figure S8A-D.tif
- __MACOSX/
- __MACOSX/._Figure S8A-D.tif
- Figure S8E-G.tif
- __MACOSX/._Figure S8E-G.tif
- Figure S8H-J.tif
- __MACOSX/._Figure S8H-J.tif
